# Supplementary material for: Liver Lipidomics Analysis Revealed the Novel Ameliorative Mechanisms of L-Carnitine on High-Fat Diet-Induced NAFLD Mice
Source: Nutrients. 2023 Mar 10;15(6):1359. doi: 10.3390/nu15061359 (PMC10053018; doi:10.3390/nu15061359)
Supplement: Supplementary file 1 [file nutrients-15-01359-s001.zip]

Archive with 1 entries (1 files):
- nutrients-2223898-supplementary.pdf
